# Supplementary material for: Cellular Signal Detection by Hydrogenated Amorphous Silicon Photosensitive Chip with Electroexcitation
Source: Sensors (Basel). 2025 Aug 23;25(17):5255. doi: 10.3390/s25175255 (PMC12431506; doi:10.3390/s25175255)
Supplement: Supplementary file 1 [file sensors-25-05255-s001.zip]

Archive with 1 entries (1 files):
- sensors-3766156-supplementary.pdf
